# Supplementary material for: Analytical performances of a novel point-of-care procalcitonin assay
Source: Pract Lab Med. 2019 Oct 26;18:e00145. doi: 10.1016/j.plabm.2019.e00145 (PMC6838538; doi:10.1016/j.plabm.2019.e00145)
Supplement: Multimedia component 2 [file mmc2.xml]

<?xml version="1.0" encoding="UTF-8" standalone="no"?><data:data><datasets><author>am-dupuy@chu-montpellier.fr</author><type>0</type><dataset><value>1</value><reason>No data was used for the research described in the article</reason><comments/></dataset></datasets></data:data>
